# Supplementary material for: Development of KASP markers, SNP fingerprinting and population structure analysis of Robinia pseudoacacia and its closely related species
Source: Front Plant Sci. 2026 Feb 3;17:1761477. doi: 10.3389/fpls.2026.1761477 (PMC12909524; doi:10.3389/fpls.2026.1761477)
Supplement: Supplementary file 4 [file Table4.xlsx]

## Sheet: Sheet1
Table S4 Genetic distance matrix.
Accession	AGT	BL-5	CYCH	DCQS	DHZY	DQS1	DQS2	DYCH	DYHH	FW	HC1	J10	J3	JCAB	JCS10	JYCH	LC1	LC10	LC100	LC102	LC103	LC104	LC11	LC117	LC12	LC13	LC15	LC155	LC166	LC179	LC199	LC2	LC20	LC200	LC221	LC23	LC235	LC26	LC27	LC32	LC40	LC42	LC50	LC51	LC59	LC63	LC64	LC68	LC7
AGT	0	0.164532	0.183824	0.214066	0.32391	0.223514	0.185721	0.2196	0.312461	0.400282	0.250491	0.269134	0.244031	0.251858	0.287868	0.275144	0.26522	0.291912	0.12674	0.2196	0.274668	0.284117	0.210152	0.2196	0.257393	0.247945	0.232962	0.210152	0.313811	0.289304	0.26522	0.261307	0.270017	0.284117	0.299306	0.173981	0.232962	0.240728	0.270017	0.278582	0.283824	0.283824	0.301392	0.312461	0.247945	0.257393	0.274061	0.160254	0.261307
BL-5	0.164532	0	0.174061	0.251858	0.32391	0.229049	0.215687	0.187342	0.312461	0.378586	0.30335	0.261307	0.187342	0.297478	0.250491	0.15568	0.2196	0.250491	0.158998	0.200704	0.339184	0.168446	0.229049	0.117292	0.238497	0.19679	0.238497	0.312461	0.234745	0.148985	0.244031	0.376977	0.217157	0.257393	0.217157	0.130653	0.2196	0.207394	0.307394	0.2196	0.222876	0.360254	0.223514	0.274668	0.191256	0.251858	0.221201	0.217157	0.247945
CYCH	0.183824	0.174061	0	0.187868	0.350272	0.193587	0.140728	0.264298	0.336684	0.338754	0.273411	0.240728	0.222876	0.32692	0.249028	0.232669	0.217157	0.269228	0.221201	0.199306	0.240728	0.244772	0.140728	0.270017	0.213113	0.274061	0.168342	0.265973	0.329351	0.204249	0.264298	0.35621	0.159863	0.217157	0.234745	0.130964	0.217157	0.105181	0.317157	0.230964	0.249028	0.283824	0.250491	0.217157	0.313113	0.250491	0.289428	0.283511	0.332639
DCQS	0.214066	0.251858	0.187868	0	0.368493	0.232962	0.136188	0.261307	0.367529	0.337056	0.240728	0.278582	0.272376	0.344719	0.264298	0.250761	0.177894	0.140728	0.251858	0.247945	0.284117	0.339184	0.187342	0.229049	0.215687	0.289651	0.164532	0.192877	0.313811	0.249257	0.325823	0.251858	0.22692	0.312461	0.189543	0.229049	0.164532	0.164298	0.37978	0.28803	0.217157	0.12692	0.251858	0.270755	0.303013	0.164532	0.217157	0.274061	0.257393
DHZY	0.32391	0.32391	0.350272	0.368493	0	0.34411	0.386959	0.297794	0.0100998	0.293694	0.31889	0.378593	0.32391	0.200262	0.381653	0.293664	0.317994	0.400779	0.259128	0.397059	0.358393	0.307894	0.35666	0.312078	0.317994	0.338194	0.32391	0.328094	0.31536	0.34342	0.307894	0.362577	0.283176	0.243112	0.476541	0.273411	0.322177	0.293637	0.232669	0.381043	0.30843	0.293637	0.382776	0.303711	0.16578	0.37686	0.354605	0.262255	0.249028
DQS1	0.223514	0.229049	0.193587	0.232962	0.34411	0	0.274668	0.251858	0.363615	0.389434	0.289543	0.282495	0.238497	0.380891	0.301675	0.220462	0.155084	0.278105	0.24241	0.284117	0.365908	0.335271	0.191256	0.335271	0.2196	0.223514	0.232962	0.191256	0.358393	0.196954	0.251858	0.409235	0.283824	0.270755	0.299306	0.206239	0.257393	0.217157	0.346447	0.251858	0.213113	0.313113	0.274668	0.177894	0.293565	0.270755	0.250491	0.246447	0.358081
DQS2	0.185721	0.215687	0.140728	0.136188	0.386959	0.274668	0	0.168446	0.390339	0.426471	0.230964	0.28803	0.225135	0.348633	0.274061	0.220462	0.232962	0.230964	0.191256	0.160619	0.255772	0.26522	0.17236	0.200704	0.257393	0.280203	0.155084	0.191256	0.342377	0.27451	0.291944	0.306926	0.0976311	0.297478	0.236684	0.155084	0.187342	0.174061	0.346447	0.227428	0.260254	0.207394	0.210152	0.261307	0.317996	0.173981	0.240728	0.293587	0.306926
DYCH	0.2196	0.187342	0.264298	0.261307	0.297794	0.251858	0.168446	0	0.297478	0.389434	0.32692	0.348633	0.229049	0.339184	0.340728	0.224645	0.274668	0.330964	0.270755	0.247945	0.348633	0.255772	0.26522	0.24241	0.24241	0.284117	0.223514	0.206239	0.317994	0.329351	0.255772	0.348633	0.154535	0.339184	0.291912	0.210152	0.210152	0.264298	0.35621	0.223514	0.230964	0.30335	0.2196	0.297478	0.2196	0.19679	0.236684	0.240728	0.303013
DYHH	0.312461	0.312461	0.336684	0.367529	0.0100998	0.363615	0.390339	0.297478	0	0.271968	0.307394	0.363615	0.289651	0.187342	0.365973	0.328094	0.316375	0.393587	0.261307	0.361994	0.344719	0.297478	0.320288	0.31084	0.297478	0.325823	0.303013	0.358081	0.293611	0.329351	0.316375	0.371443	0.274061	0.246324	0.430964	0.26522	0.329736	0.274061	0.250491	0.375356	0.287868	0.317157	0.358081	0.306926	0.164532	0.361994	0.354535	0.264298	0.24241
FW	0.400282	0.378586	0.338754	0.337056	0.293694	0.389434	0.426471	0.389434	0.271968	0	0.431609	0.426471	0.293664	0.400282	0.431609	0.305442	0.278323	0.47007	0.463508	0.461647	0.293664	0.372232	0.389434	0.404775	0.230438	0.420117	0.341549	0.389434	0.431609	0.460427	0.426471	0.420117	0.332155	0.367738	0.47007	0.31536	0.230438	0.34342	0.44754	0.389434	0.304959	0.365951	0.363245	0.387573	0.215097	0.378586	0.32089	0.332155	0.420117
HC1	0.250491	0.30335	0.273411	0.240728	0.31889	0.289543	0.230964	0.32692	0.307394	0.431609	0	0.309069	0.365973	0.22692	0.33401	0.396447	0.274061	0.372676	0.264298	0.236684	0.175736	0.307394	0.240728	0.307394	0.35621	0.365973	0.240728	0.299306	0.354605	0.252134	0.240728	0.383824	0.283824	0.350491	0.299527	0.183824	0.193587	0.317994	0.220462	0.230964	0.307894	0.312078	0.297631	0.283824	0.352166	0.336684	0.342377	0.36676	0.37978
J10	0.269134	0.261307	0.240728	0.278582	0.378593	0.282495	0.28803	0.348633	0.363615	0.426471	0.309069	0	0.335271	0.251858	0.00976311	0.289428	0.297478	0.244772	0.274668	0.284117	0.269134	0.2196	0.274668	0.289651	0.2196	0.177894	0.316375	0.24241	0.338194	0.253589	0.238497	0.293565	0.297631	0.206239	0.213113	0.270755	0.348633	0.250491	0.293587	0.168446	0.217157	0.293587	0.274668	0.261307	0.325823	0.348633	0.270017	0.260254	0.320288
J3	0.244031	0.187342	0.222876	0.272376	0.32391	0.238497	0.225135	0.229049	0.289651	0.293664	0.365973	0.335271	0	0.33365	0.336684	0.15568	0.247945	0.336684	0.238497	0.261307	0.289651	0.312461	0.173981	0.274668	0.229049	0.181808	0.177894	0.289651	0.352477	0.257922	0.344719	0.380891	0.193587	0.280203	0.246447	0.215687	0.293565	0.232639	0.364298	0.299099	0.246447	0.322876	0.238497	0.232962	0.2196	0.202325	0.199306	0.270017	0.251858
JCAB	0.251858	0.297478	0.32692	0.344719	0.200262	0.380891	0.348633	0.339184	0.187342	0.400282	0.22692	0.251858	0.33365	0	0.250491	0.368493	0.376977	0.440728	0.251858	0.293565	0.257393	0.331357	0.297478	0.28803	0.269134	0.367529	0.293565	0.348633	0.243112	0.400779	0.280203	0.26522	0.340728	0.247945	0.346447	0.274668	0.358081	0.340728	0.193587	0.339184	0.346447	0.307394	0.361994	0.284117	0.206239	0.376977	0.364298	0.27978	0.289651
JCS10	0.287868	0.250491	0.249028	0.264298	0.381653	0.301675	0.274061	0.340728	0.365973	0.431609	0.33401	0.00976311	0.336684	0.250491	0	0.278843	0.307394	0.228829	0.283824	0.250491	0.287868	0.22692	0.293587	0.25621	0.217157	0.193587	0.32692	0.260254	0.329351	0.278323	0.25621	0.293587	0.287695	0.20335	0.200262	0.27978	0.336684	0.214546	0.313811	0.183824	0.214546	0.283511	0.264298	0.260254	0.32692	0.317157	0.269228	0.259128	0.321201
JYCH	0.275144	0.15568	0.232669	0.250761	0.293664	0.220462	0.220462	0.224645	0.328094	0.305442	0.396447	0.289428	0.15568	0.368493	0.278843	0	0.220462	0.238796	0.249028	0.303711	0.358393	0.180063	0.254945	0.16578	0.244845	0.249028	0.224645	0.283511	0.252134	0.241286	0.244845	0.338194	0.247462	0.218729	0.293637	0.234745	0.220462	0.243129	0.415573	0.230562	0.186494	0.289304	0.190163	0.238929	0.228829	0.204446	0.16124	0.257922	0.244845
LC1	0.26522	0.2196	0.217157	0.177894	0.317994	0.155084	0.232962	0.274668	0.316375	0.278323	0.274061	0.297478	0.247945	0.376977	0.307394	0.220462	0	0.197631	0.187342	0.280203	0.361994	0.28803	0.26522	0.320288	0.164532	0.270755	0.274668	0.270755	0.234745	0.186494	0.306926	0.380891	0.293587	0.247945	0.283824	0.19679	0.185721	0.189543	0.350491	0.320288	0.170017	0.236684	0.26522	0.225135	0.206239	0.280203	0.322876	0.144772	0.251858
LC10	0.291912	0.250491	0.269228	0.140728	0.400779	0.278105	0.230964	0.330964	0.393587	0.47007	0.372676	0.244772	0.336684	0.440728	0.228829	0.238796	0.197631	0	0.264298	0.311438	0.436684	0.283824	0.297631	0.240728	0.27978	0.22692	0.250491	0.250491	0.27451	0.150779	0.317157	0.274061	0.313811	0.283824	0.244845	0.293587	0.278105	0.175879	0.466025	0.321201	0.180063	0.180063	0.230964	0.346447	0.32692	0.299306	0.283511	0.263312	0.207394
LC100	0.12674	0.158998	0.221201	0.251858	0.259128	0.24241	0.191256	0.270755	0.261307	0.463508	0.264298	0.274668	0.238497	0.251858	0.283824	0.249028	0.187342	0.264298	0	0.2196	0.325823	0.297478	0.236876	0.214066	0.257393	0.19679	0.26522	0.261307	0.279328	0.190827	0.316375	0.317996	0.264298	0.214066	0.289543	0.162911	0.284117	0.193587	0.207394	0.361994	0.30335	0.268342	0.352546	0.280203	0.170067	0.251858	0.350491	0.170017	0.280203
LC102	0.2196	0.200704	0.199306	0.247945	0.397059	0.284117	0.160619	0.247945	0.361994	0.461647	0.236684	0.284117	0.261307	0.293565	0.250491	0.303711	0.280203	0.311438	0.2196	0	0.284117	0.325823	0.2196	0.229049	0.261307	0.329736	0.261307	0.303013	0.299527	0.251795	0.395873	0.348633	0.189543	0.352546	0.246447	0.164532	0.261307	0.213113	0.287868	0.293565	0.321201	0.293587	0.187342	0.200704	0.348633	0.229049	0.235008	0.340728	0.35646
LC103	0.274668	0.339184	0.240728	0.284117	0.358393	0.365908	0.255772	0.348633	0.344719	0.293664	0.175736	0.269134	0.289651	0.257393	0.287868	0.358393	0.361994	0.436684	0.325823	0.284117	0	0.297478	0.223514	0.348633	0.316375	0.320288	0.200704	0.306926	0.392876	0.379859	0.284117	0.299099	0.283824	0.335271	0.283824	0.251858	0.270755	0.287868	0.260254	0.232962	0.307394	0.285499	0.274668	0.28803	0.325823	0.278582	0.283824	0.37978	0.384804
LC104	0.284117	0.168446	0.244772	0.339184	0.307894	0.335271	0.26522	0.255772	0.297478	0.372232	0.307394	0.2196	0.312461	0.331357	0.22692	0.180063	0.28803	0.283824	0.297478	0.325823	0.297478	0	0.284117	0.177894	0.331357	0.278582	0.269134	0.367529	0.293611	0.237001	0.191256	0.413149	0.235008	0.210152	0.340728	0.204618	0.274668	0.283824	0.397631	0.17236	0.217157	0.40335	0.2196	0.31084	0.284117	0.320288	0.317157	0.244772	0.251858
LC11	0.210152	0.229049	0.140728	0.187342	0.35666	0.191256	0.17236	0.26522	0.320288	0.389434	0.240728	0.274668	0.173981	0.297478	0.293587	0.254945	0.26522	0.297631	0.236876	0.2196	0.223514	0.284117	0	0.214066	0.246324	0.24241	0.136188	0.261307	0.332277	0.211748	0.31084	0.344719	0.174061	0.246324	0.217157	0.130653	0.284117	0.22692	0.360254	0.240789	0.240728	0.274061	0.261307	0.19679	0.299099	0.168446	0.230964	0.330964	0.261307
LC117	0.2196	0.117292	0.270017	0.229049	0.312078	0.335271	0.200704	0.24241	0.31084	0.404775	0.307394	0.289651	0.274668	0.28803	0.25621	0.16578	0.320288	0.240728	0.214066	0.229049	0.348633	0.177894	0.214066	0	0.306926	0.251858	0.261307	0.284117	0.259128	0.226541	0.325823	0.335271	0.187868	0.306926	0.260254	0.158998	0.255772	0.264298	0.383824	0.236876	0.250491	0.317157	0.214066	0.303013	0.238497	0.191256	0.197631	0.307394	0.238497
LC12	0.257393	0.238497	0.213113	0.215687	0.317994	0.2196	0.257393	0.24241	0.297478	0.230438	0.35621	0.2196	0.229049	0.269134	0.217157	0.244845	0.164532	0.27978	0.257393	0.261307	0.316375	0.331357	0.246324	0.306926	0	0.270755	0.312461	0.200704	0.253212	0.304097	0.299099	0.303013	0.283824	0.280203	0.197631	0.210152	0.261307	0.140728	0.313113	0.274668	0.150491	0.193587	0.270755	0.155084	0.187342	0.223514	0.207394	0.207394	0.257393
LC13	0.247945	0.19679	0.274061	0.289651	0.338194	0.223514	0.280203	0.284117	0.325823	0.420117	0.365973	0.177894	0.181808	0.367529	0.193587	0.249028	0.270755	0.22692	0.19679	0.329736	0.320288	0.278582	0.24241	0.251858	0.270755	0	0.227428	0.19679	0.397059	0.140319	0.284117	0.312461	0.254535	0.26522	0.25621	0.2196	0.335271	0.217157	0.354535	0.232962	0.174061	0.332639	0.280203	0.28803	0.24241	0.297478	0.236684	0.22692	0.28803
LC15	0.232962	0.238497	0.168342	0.164532	0.32391	0.232962	0.155084	0.223514	0.303013	0.341549	0.240728	0.316375	0.177894	0.293565	0.32692	0.224645	0.274668	0.250491	0.26522	0.261307	0.200704	0.269134	0.136188	0.261307	0.312461	0.227428	0	0.276289	0.386959	0.222208	0.255772	0.303013	0.174061	0.274668	0.293587	0.19679	0.183429	0.217157	0.407394	0.24241	0.244772	0.265973	0.246324	0.278582	0.270755	0.229049	0.246447	0.317157	0.303013
LC155	0.210152	0.312461	0.265973	0.192877	0.328094	0.191256	0.191256	0.206239	0.358081	0.389434	0.299306	0.24241	0.289651	0.348633	0.260254	0.283511	0.270755	0.250491	0.261307	0.303013	0.306926	0.367529	0.261307	0.284117	0.200704	0.19679	0.276289	0	0.382776	0.299764	0.289651	0.215687	0.207394	0.303013	0.232639	0.251858	0.270755	0.217157	0.293587	0.2196	0.199306	0.174061	0.229049	0.229049	0.274668	0.2196	0.187868	0.246447	0.325823
LC166	0.313811	0.234745	0.329351	0.313811	0.31536	0.358393	0.342377	0.317994	0.293611	0.431609	0.354605	0.338194	0.352477	0.243112	0.329351	0.252134	0.234745	0.27451	0.279328	0.299527	0.392876	0.293611	0.332277	0.259128	0.253212	0.397059	0.386959	0.382776	0	0.261831	0.303711	0.342377	0.384191	0.313811	0.257922	0.273411	0.34411	0.293637	0.406907	0.36676	0.207415	0.30843	0.234745	0.293611	0.240662	0.338194	0.317994	0.232669	0.16578
LC179	0.289304	0.148985	0.204249	0.249257	0.34342	0.196954	0.27451	0.329351	0.329351	0.460427	0.252134	0.253589	0.257922	0.400779	0.278323	0.241286	0.186494	0.150779	0.190827	0.251795	0.379859	0.237001	0.211748	0.226541	0.304097	0.140319	0.222208	0.299764	0.261831	0	0.26405	0.417368	0.278323	0.257922	0.208742	0.144652	0.247462	0.204249	0.378586	0.257922	0.215097	0.363245	0.293637	0.247462	0.257922	0.354605	0.271968	0.31536	0.293637
LC199	0.26522	0.244031	0.264298	0.325823	0.307894	0.251858	0.291944	0.255772	0.316375	0.426471	0.240728	0.238497	0.344719	0.280203	0.25621	0.244845	0.306926	0.317157	0.316375	0.395873	0.284117	0.191256	0.31084	0.325823	0.299099	0.284117	0.255772	0.289651	0.303711	0.26405	0	0.348633	0.360254	0.236876	0.293587	0.261307	0.210152	0.30335	0.30335	0.191256	0.20335	0.322876	0.321909	0.367529	0.308547	0.376977	0.342403	0.283824	0.335271
LC2	0.261307	0.376977	0.35621	0.251858	0.362577	0.409235	0.306926	0.348633	0.371443	0.420117	0.383824	0.293565	0.380891	0.26522	0.293587	0.338194	0.380891	0.274061	0.317996	0.348633	0.299099	0.413149	0.344719	0.335271	0.303013	0.312461	0.303013	0.215687	0.342377	0.417368	0.348633	0	0.370017	0.270755	0.370017	0.405322	0.348633	0.30335	0.322876	0.413149	0.260254	0.189543	0.293565	0.384804	0.325823	0.354167	0.307394	0.274061	0.274668
LC20	0.270017	0.217157	0.159863	0.22692	0.283176	0.283824	0.0976311	0.154535	0.274061	0.332155	0.283824	0.297631	0.193587	0.340728	0.287695	0.247462	0.293587	0.313811	0.264298	0.189543	0.283824	0.235008	0.174061	0.187868	0.283824	0.254535	0.174061	0.207394	0.384191	0.278323	0.360254	0.370017	0	0.283824	0.279328	0.144772	0.265973	0.184246	0.362577	0.211438	0.259128	0.287695	0.164298	0.217157	0.27978	0.211438	0.224645	0.328094	0.32692
LC200	0.284117	0.257393	0.217157	0.312461	0.243112	0.270755	0.297478	0.339184	0.246324	0.367738	0.350491	0.206239	0.280203	0.247945	0.20335	0.218729	0.247945	0.283824	0.214066	0.352546	0.335271	0.210152	0.246324	0.306926	0.280203	0.26522	0.274668	0.303013	0.313811	0.257922	0.236876	0.270755	0.283824	0	0.32692	0.261307	0.325823	0.236684	0.283824	0.320288	0.264298	0.317157	0.354167	0.303013	0.225135	0.352546	0.407394	0.207394	0.297478
LC221	0.299306	0.217157	0.234745	0.189543	0.476541	0.299306	0.236684	0.291912	0.430964	0.47007	0.299527	0.213113	0.246447	0.346447	0.200262	0.293637	0.283824	0.244845	0.289543	0.246447	0.283824	0.340728	0.217157	0.260254	0.197631	0.25621	0.293587	0.232639	0.257922	0.208742	0.293587	0.370017	0.279328	0.32692	0	0.260254	0.317157	0.200262	0.34411	0.22692	0.214546	0.250761	0.25621	0.217157	0.32692	0.193587	0.210362	0.352477	0.30335
LC23	0.173981	0.130653	0.130964	0.229049	0.273411	0.206239	0.155084	0.210152	0.26522	0.31536	0.183824	0.270755	0.215687	0.274668	0.27978	0.234745	0.19679	0.293587	0.162911	0.164532	0.251858	0.204618	0.130653	0.158998	0.210152	0.2196	0.19679	0.251858	0.273411	0.144652	0.261307	0.405322	0.144772	0.261307	0.260254	0	0.164532	0.183824	0.330964	0.204618	0.246447	0.311438	0.251858	0.2196	0.187342	0.223514	0.264298	0.240728	0.321909
LC235	0.232962	0.2196	0.217157	0.164532	0.322177	0.257393	0.187342	0.210152	0.329736	0.230438	0.193587	0.348633	0.293565	0.358081	0.336684	0.220462	0.185721	0.278105	0.284117	0.261307	0.270755	0.274668	0.284117	0.255772	0.261307	0.335271	0.183429	0.270755	0.34411	0.247462	0.210152	0.348633	0.265973	0.325823	0.317157	0.164532	0	0.236684	0.383824	0.255772	0.260254	0.270017	0.303013	0.354167	0.251858	0.280203	0.289543	0.287868	0.380891
LC26	0.240728	0.207394	0.105181	0.164298	0.293637	0.217157	0.174061	0.264298	0.274061	0.34342	0.317994	0.250491	0.232639	0.340728	0.214546	0.243129	0.189543	0.175879	0.193587	0.213113	0.287868	0.283824	0.22692	0.264298	0.140728	0.217157	0.217157	0.217157	0.293637	0.204249	0.30335	0.30335	0.184246	0.236684	0.200262	0.183824	0.236684	0	0.34411	0.297631	0.184246	0.190163	0.254535	0.187868	0.260254	0.211438	0.273411	0.254945	0.270017
LC27	0.270017	0.307394	0.317157	0.37978	0.232669	0.346447	0.346447	0.35621	0.250491	0.44754	0.220462	0.293587	0.364298	0.193587	0.313811	0.415573	0.350491	0.466025	0.207394	0.287868	0.260254	0.397631	0.360254	0.383824	0.313113	0.354535	0.407394	0.293587	0.406907	0.378586	0.30335	0.322876	0.362577	0.283824	0.34411	0.330964	0.383824	0.34411	0	0.370017	0.397059	0.30335	0.383824	0.317157	0.287868	0.370017	0.407159	0.322177	0.393587
LC32	0.278582	0.2196	0.230964	0.28803	0.381043	0.251858	0.227428	0.223514	0.375356	0.389434	0.230964	0.168446	0.299099	0.339184	0.183824	0.230562	0.320288	0.321201	0.361994	0.293565	0.232962	0.17236	0.240789	0.236876	0.274668	0.232962	0.24241	0.2196	0.36676	0.257922	0.191256	0.413149	0.211438	0.320288	0.22692	0.204618	0.255772	0.297631	0.370017	0	0.164298	0.383824	0.187342	0.270755	0.354167	0.269134	0.144772	0.354535	0.348633
LC40	0.283824	0.222876	0.249028	0.217157	0.30843	0.213113	0.260254	0.230964	0.287868	0.304959	0.307894	0.217157	0.246447	0.346447	0.214546	0.186494	0.170017	0.180063	0.30335	0.321201	0.307394	0.217157	0.240728	0.250491	0.150491	0.174061	0.244772	0.199306	0.207415	0.215097	0.20335	0.260254	0.259128	0.264298	0.214546	0.246447	0.260254	0.184246	0.397059	0.164298	0	0.244845	0.144772	0.221201	0.250491	0.244772	0.14558	0.194346	0.144772
LC42	0.283824	0.360254	0.283824	0.12692	0.293637	0.313113	0.207394	0.30335	0.317157	0.365951	0.312078	0.293587	0.322876	0.307394	0.283511	0.289304	0.236684	0.180063	0.268342	0.293587	0.285499	0.40335	0.274061	0.317157	0.193587	0.332639	0.265973	0.174061	0.30843	0.363245	0.322876	0.189543	0.287695	0.317157	0.250761	0.311438	0.270017	0.190163	0.30335	0.383824	0.244845	0	0.250491	0.25621	0.299306	0.20335	0.283511	0.249028	0.22692
LC50	0.301392	0.223514	0.250491	0.251858	0.382776	0.274668	0.210152	0.2196	0.358081	0.363245	0.297631	0.274668	0.238497	0.361994	0.264298	0.190163	0.26522	0.230964	0.352546	0.187342	0.274668	0.2196	0.261307	0.214066	0.270755	0.280203	0.246324	0.229049	0.234745	0.293637	0.321909	0.293565	0.164298	0.354167	0.25621	0.251858	0.303013	0.254535	0.383824	0.187342	0.144772	0.250491	0	0.210152	0.339184	0.2196	0.140728	0.293587	0.229049
LC51	0.312461	0.274668	0.217157	0.270755	0.303711	0.177894	0.261307	0.297478	0.306926	0.387573	0.283824	0.261307	0.232962	0.284117	0.260254	0.238929	0.225135	0.346447	0.280203	0.200704	0.28803	0.31084	0.19679	0.303013	0.155084	0.28803	0.278582	0.229049	0.293611	0.247462	0.367529	0.384804	0.217157	0.303013	0.217157	0.2196	0.354167	0.187868	0.317157	0.270755	0.221201	0.25621	0.210152	0	0.28803	0.232962	0.211438	0.274061	0.274668
LC59	0.247945	0.191256	0.313113	0.303013	0.16578	0.293565	0.317996	0.2196	0.164532	0.215097	0.352166	0.325823	0.2196	0.206239	0.32692	0.228829	0.206239	0.32692	0.170067	0.348633	0.325823	0.284117	0.299099	0.238497	0.187342	0.24241	0.270755	0.274668	0.240662	0.257922	0.308547	0.325823	0.27978	0.225135	0.32692	0.187342	0.251858	0.260254	0.287868	0.354167	0.250491	0.299306	0.339184	0.28803	0	0.284117	0.32692	0.154535	0.261307
LC63	0.257393	0.251858	0.250491	0.164532	0.37686	0.270755	0.173981	0.19679	0.361994	0.378586	0.336684	0.348633	0.202325	0.376977	0.317157	0.204446	0.280203	0.299306	0.251858	0.229049	0.278582	0.320288	0.168446	0.191256	0.223514	0.297478	0.229049	0.2196	0.338194	0.354605	0.376977	0.354167	0.211438	0.352546	0.193587	0.223514	0.280203	0.211438	0.370017	0.269134	0.244772	0.20335	0.2196	0.232962	0.284117	0	0.187868	0.307394	0.284117
LC64	0.274061	0.221201	0.289428	0.217157	0.354605	0.250491	0.240728	0.236684	0.354535	0.32089	0.342377	0.270017	0.199306	0.364298	0.269228	0.16124	0.322876	0.283511	0.350491	0.235008	0.283824	0.317157	0.230964	0.197631	0.207394	0.236684	0.246447	0.187868	0.317994	0.271968	0.342403	0.307394	0.224645	0.407394	0.210362	0.264298	0.289543	0.273411	0.407159	0.144772	0.14558	0.283511	0.140728	0.211438	0.32692	0.187868	0	0.386959	0.250491
LC68	0.160254	0.217157	0.283511	0.274061	0.262255	0.246447	0.293587	0.240728	0.264298	0.332155	0.36676	0.260254	0.270017	0.27978	0.259128	0.257922	0.144772	0.263312	0.170017	0.340728	0.37978	0.244772	0.330964	0.307394	0.207394	0.22692	0.317157	0.246447	0.232669	0.31536	0.283824	0.274061	0.328094	0.207394	0.352477	0.240728	0.287868	0.254945	0.322177	0.354535	0.194346	0.249028	0.293587	0.274061	0.154535	0.307394	0.386959	0	0.193587
LC7	0.261307	0.247945	0.332639	0.257393	0.249028	0.358081	0.306926	0.303013	0.24241	0.420117	0.37978	0.320288	0.251858	0.289651	0.321201	0.244845	0.251858	0.207394	0.280203	0.35646	0.384804	0.251858	0.261307	0.238497	0.257393	0.28803	0.303013	0.325823	0.16578	0.293637	0.335271	0.274668	0.32692	0.297478	0.30335	0.321909	0.380891	0.270017	0.393587	0.348633	0.144772	0.22692	0.229049	0.274668	0.261307	0.284117	0.250491	0.193587	0
LC78-21	0.274061	0.22692	0.228829	0.30335	0.247462	0.307394	0.201675	0.250491	0.250491	0.404775	0.342377	0.313113	0.274061	0.260254	0.299527	0.211748	0.22692	0.273411	0.144772	0.270017	0.360254	0.187868	0.264298	0.207394	0.252166	0.264298	0.254535	0.307394	0.278843	0.241286	0.301675	0.293587	0.224645	0.187868	0.392876	0.207394	0.293587	0.190163	0.297794	0.393587	0.279328	0.283511	0.293587	0.254535	0.193587	0.299306	0.397059	0.214546	0.260254
LC79	0.174147	0.15568	0.278843	0.234745	0.337056	0.259128	0.204446	0.204446	0.313811	0.397157	0.350272	0.249028	0.210362	0.273411	0.238929	0.199755	0.204446	0.222208	0.15568	0.259128	0.342377	0.259128	0.293611	0.194346	0.180063	0.210362	0.273411	0.224645	0.193401	0.266497	0.269228	0.33401	0.272716	0.303711	0.182161	0.269228	0.313811	0.207415	0.30843	0.249028	0.16578	0.268383	0.218729	0.244845	0.185979	0.200262	0.222208	0.150779	0.185979
LC820026	0.350491	0.346447	0.30335	0.246447	0.222208	0.313113	0.27978	0.283824	0.217157	0.34342	0.234745	0.27978	0.322876	0.265973	0.289428	0.304097	0.230964	0.238929	0.346447	0.293587	0.27978	0.225245	0.313113	0.350491	0.260254	0.354535	0.221201	0.274061	0.329351	0.278323	0.236684	0.30335	0.273411	0.236684	0.328094	0.283824	0.217157	0.244845	0.317157	0.297631	0.249028	0.20335	0.250491	0.270017	0.274061	0.350491	0.338194	0.287695	0.260254
LC820027	0.348293	0.238929	0.257922	0.372676	0.389434	0.348293	0.352477	0.37686	0.338194	0.44754	0.432161	0.238929	0.218729	0.293611	0.237001	0.282816	0.392876	0.350272	0.303711	0.269228	0.328094	0.332277	0.269228	0.279328	0.265045	0.238929	0.317994	0.309627	0.319853	0.266497	0.455925	0.36676	0.257922	0.317994	0.201287	0.328094	0.510607	0.257922	0.304097	0.303711	0.283176	0.360732	0.210362	0.164047	0.273411	0.293611	0.232669	0.365065	0.287695
LC8217	0.19679	0.24241	0.236684	0.270755	0.285244	0.280203	0.280203	0.276289	0.266841	0.389434	0.275736	0.229049	0.316375	0.168446	0.246447	0.309627	0.257393	0.289543	0.177894	0.238497	0.261307	0.289651	0.215687	0.251858	0.232962	0.293565	0.289651	0.24241	0.15568	0.257922	0.308547	0.188963	0.289543	0.192877	0.27978	0.2196	0.316375	0.250491	0.236684	0.354167	0.275736	0.250491	0.266841	0.247945	0.183429	0.303013	0.336684	0.209069	0.247945
LC82-4	0.284117	0.238497	0.22692	0.19679	0.36676	0.257393	0.200704	0.24241	0.343098	0.267475	0.317157	0.284117	0.247945	0.339184	0.274061	0.214546	0.12674	0.265973	0.251858	0.247945	0.316375	0.274668	0.278582	0.28803	0.0755853	0.303013	0.306926	0.206239	0.212813	0.304097	0.293565	0.316375	0.244772	0.274668	0.187868	0.210152	0.229049	0.150491	0.346447	0.269134	0.130964	0.193587	0.200704	0.173981	0.225135	0.191256	0.240728	0.183824	0.251858
LC85	0.251858	0.284117	0.22692	0.255772	0.317994	0.321909	0.284117	0.403701	0.329736	0.367738	0.278105	0.238497	0.325823	0.293565	0.236684	0.313811	0.28803	0.264298	0.289651	0.28803	0.289651	0.358081	0.316375	0.339184	0.261307	0.303013	0.325823	0.257393	0.293611	0.299764	0.280203	0.278582	0.322876	0.293565	0.236684	0.312461	0.320288	0.236684	0.240728	0.339184	0.244772	0.174061	0.251858	0.232962	0.348633	0.376977	0.330964	0.248816	0.26522
LC90	0.255772	0.223514	0.289543	0.200704	0.352477	0.24241	0.24241	0.2196	0.352546	0.293664	0.340728	0.261307	0.211773	0.361994	0.260254	0.175879	0.303013	0.264298	0.358081	0.246324	0.293565	0.316375	0.24241	0.200704	0.200704	0.247945	0.257393	0.17236	0.328094	0.283176	0.340806	0.306926	0.22692	0.413149	0.213113	0.26522	0.270755	0.274061	0.40335	0.14955	0.160254	0.264298	0.145636	0.223514	0.306926	0.200704	0.00976311	0.364298	0.261307
LC93	0.229049	0.325823	0.27978	0.289651	0.307894	0.293565	0.24241	0.343098	0.339184	0.441812	0.193587	0.293565	0.348633	0.2196	0.293587	0.37686	0.321909	0.374061	0.215687	0.214066	0.210152	0.458769	0.306926	0.348633	0.316375	0.28803	0.26522	0.210152	0.338194	0.31889	0.335271	0.24241	0.293587	0.343098	0.297631	0.270755	0.303013	0.293587	0.193587	0.31084	0.301675	0.232639	0.293565	0.236876	0.306926	0.343098	0.291912	0.297631	0.384804
LCHH	0.2196	0.251858	0.144772	0.183429	0.362577	0.211773	0.168446	0.255772	0.335271	0.426471	0.235008	0.270755	0.229049	0.325823	0.260254	0.303711	0.19679	0.250491	0.200704	0.164532	0.270755	0.365908	0.206239	0.325823	0.170067	0.270755	0.255772	0.192877	0.313811	0.257922	0.339184	0.303013	0.207394	0.306926	0.160254	0.24241	0.306926	0.117157	0.217157	0.274668	0.187868	0.164298	0.200704	0.136188	0.335271	0.177894	0.236684	0.254535	0.251858
LCJG1	0.289651	0.206239	0.15621	0.266841	0.368493	0.297478	0.225135	0.266841	0.321909	0.404775	0.332639	0.335271	0.255772	0.312461	0.322876	0.269228	0.266841	0.283824	0.26522	0.24241	0.335271	0.274668	0.2196	0.247945	0.234583	0.329736	0.210152	0.354167	0.275144	0.222208	0.320288	0.418683	0.246447	0.339184	0.265973	0.210152	0.299099	0.185499	0.364298	0.266841	0.232639	0.35621	0.257393	0.284117	0.270755	0.247945	0.265973	0.370017	0.270755
LCJG2	0.210152	0.158998	0.178105	0.200704	0.313811	0.253479	0.215687	0.251858	0.293565	0.319853	0.264298	0.19679	0.225135	0.321909	0.183824	0.210362	0.168446	0.160254	0.210152	0.26522	0.312461	0.214066	0.234583	0.238497	0.225135	0.183429	0.2196	0.253479	0.220462	0.140319	0.206239	0.280203	0.236684	0.187342	0.193587	0.187342	0.181808	0.160254	0.364298	0.238497	0.117157	0.264298	0.229049	0.293565	0.229049	0.303013	0.27978	0.178105	0.19679
LCJN1	0.215687	0.247945	0.189543	0.251858	0.269228	0.247945	0.266841	0.335271	0.24241	0.383079	0.260254	0.215687	0.284117	0.238497	0.213113	0.32391	0.257393	0.260254	0.215687	0.14955	0.299099	0.316375	0.215687	0.284117	0.206239	0.269134	0.251858	0.247945	0.293611	0.196954	0.340806	0.306926	0.22692	0.232962	0.232639	0.192877	0.303013	0.170017	0.270017	0.316375	0.274061	0.217157	0.266841	0.145636	0.261307	0.316375	0.297631	0.250491	0.28803
LCJSY1	0.230964	0.20335	0.269228	0.246447	0.385986	0.317157	0.178105	0.285499	0.37978	0.381882	0.269228	0.217157	0.265973	0.332639	0.234745	0.279328	0.217157	0.210362	0.197631	0.240728	0.268342	0.274061	0.297631	0.250491	0.222876	0.164298	0.293587	0.187868	0.243129	0.211748	0.293587	0.242403	0.234745	0.321201	0.240662	0.22692	0.30335	0.244845	0.283511	0.221201	0.141397	0.234745	0.17978	0.270017	0.265973	0.330964	0.184246	0.234745	0.221201
LCSL	0.264298	0.222876	0.200262	0.30335	0.4217	0.274061	0.187868	0.283824	0.42692	0.381882	0.338194	0.330964	0.154535	0.368342	0.352477	0.196954	0.350491	0.34656	0.30335	0.307394	0.27978	0.336684	0.22692	0.30335	0.270017	0.260254	0.230964	0.274061	0.365065	0.284677	0.283824	0.368342	0.234745	0.336684	0.254945	0.265973	0.32692	0.254945	0.35666	0.270017	0.283824	0.382776	0.264298	0.274061	0.336684	0.328595	0.224645	0.397059	0.350491
LCWC	0.336684	0.254535	0.259128	0.283824	0.339811	0.264298	0.230964	0.217157	0.32692	0.359352	0.283511	0.178105	0.293587	0.297631	0.164047	0.257922	0.240728	0.352477	0.274061	0.183824	0.283824	0.307394	0.274061	0.283824	0.183824	0.236684	0.27978	0.217157	0.323223	0.282816	0.365973	0.311438	0.184246	0.30335	0.249028	0.217157	0.270017	0.214546	0.309627	0.197631	0.210362	0.307894	0.217157	0.164298	0.25621	0.250491	0.208629	0.293587	0.364298
LCX04	0.293565	0.24241	0.264298	0.251858	0.253212	0.266841	0.293565	0.335271	0.269134	0.319853	0.344772	0.234583	0.2196	0.297478	0.232639	0.13548	0.251858	0.22692	0.306926	0.316375	0.363615	0.232962	0.247945	0.214066	0.206239	0.229049	0.284117	0.229049	0.269228	0.222208	0.270755	0.223514	0.270017	0.200704	0.270017	0.270755	0.278582	0.221201	0.383824	0.284117	0.140728	0.250491	0.210152	0.191256	0.274668	0.316375	0.187868	0.264298	0.164532
LCX08	0.299306	0.299306	0.342377	0.35621	0.247462	0.360254	0.360254	0.283824	0.250491	0.377216	0.22692	0.332639	0.350491	0.170017	0.35421	0.354605	0.342403	0.437458	0.274061	0.399306	0.22692	0.317157	0.350491	0.350491	0.413113	0.344772	0.264298	0.350491	0.289304	0.352397	0.230964	0.285499	0.360254	0.221201	0.407159	0.293587	0.270017	0.411342	0.234745	0.32692	0.352477	0.392876	0.365973	0.440728	0.20335	0.407394	0.417259	0.299527	0.40335
LCX20	0.26522	0.251858	0.230964	0.261307	0.37686	0.284117	0.200704	0.204618	0.380891	0.363245	0.260254	0.2196	0.299099	0.371443	0.250491	0.265045	0.339184	0.293587	0.367529	0.266841	0.246324	0.24241	0.232962	0.223514	0.269134	0.238497	0.261307	0.168446	0.338194	0.247462	0.274668	0.321909	0.174061	0.390339	0.264298	0.210152	0.255772	0.291912	0.375736	0.140101	0.217157	0.30335	0.155084	0.251858	0.348633	0.301392	0.150491	0.374061	0.321909
LCX32	0.303013	0.26522	0.222876	0.299099	0.328094	0.361994	0.2196	0.312461	0.316375	0.341549	0.25621	0.26522	0.301392	0.153463	0.264298	0.328094	0.344719	0.393587	0.329736	0.24241	0.238497	0.280203	0.246324	0.306926	0.255772	0.394252	0.215687	0.361994	0.336461	0.379859	0.247945	0.316375	0.230964	0.24241	0.346447	0.223514	0.280203	0.313113	0.283824	0.274668	0.332639	0.297631	0.303013	0.316375	0.284117	0.390339	0.321201	0.370017	0.361994
LCX37	0.257393	0.2196	0.222876	0.272376	0.352477	0.270755	0.160619	0.210152	0.380891	0.282816	0.35621	0.284117	0.17236	0.352546	0.274061	0.105181	0.229049	0.317157	0.2196	0.223514	0.257393	0.274668	0.251858	0.261307	0.191256	0.26522	0.210152	0.251858	0.37686	0.30843	0.312461	0.284117	0.230964	0.24241	0.307394	0.210152	0.19679	0.218832	0.344772	0.261307	0.260254	0.270017	0.251858	0.251858	0.232962	0.19679	0.22692	0.264298	0.348633
LCX44	0.210152	0.223514	0.207394	0.200704	0.259128	0.132274	0.24241	0.232962	0.293565	0.289171	0.289543	0.274668	0.238497	0.316375	0.274061	0.169963	0.122826	0.236684	0.210152	0.289651	0.339184	0.335271	0.280203	0.291944	0.122826	0.261307	0.289651	0.12674	0.254945	0.243129	0.257393	0.299099	0.264298	0.2196	0.22692	0.206239	0.200704	0.168342	0.293587	0.251858	0.160254	0.193587	0.24241	0.183429	0.177894	0.232962	0.22692	0.170017	0.280203
LCX76	0.170017	0.20335	0.224645	0.32692	0.310225	0.336684	0.289543	0.313113	0.289543	0.442874	0.313811	0.236684	0.297631	0.154535	0.234745	0.299764	0.338359	0.348293	0.183824	0.213113	0.295262	0.299306	0.222876	0.213113	0.293587	0.30335	0.313113	0.322876	0.176033	0.289171	0.346447	0.25621	0.279328	0.22692	0.289428	0.213113	0.37978	0.293611	0.265045	0.365973	0.33401	0.307894	0.275736	0.270017	0.222876	0.332639	0.348293	0.230562	0.25621
LCZY	0.278843	0.31889	0.256627	0.268383	0.316224	0.354605	0.335479	0.390319	0.283176	0.264298	0.262982	0.287509	0.257922	0.21608	0.28731	0.354686	0.345939	0.400779	0.325018	0.287509	0.150779	0.360732	0.283176	0.371193	0.323223	0.30843	0.232669	0.360732	0.359352	0.367738	0.310225	0.31889	0.330701	0.304097	0.304512	0.257922	0.278843	0.298158	0.31536	0.31889	0.335195	0.31536	0.339811	0.333684	0.283176	0.354605	0.309005	0.31536	0.415573
LJ29	0.238497	0.232962	0.0976311	0.202325	0.401243	0.284117	0.187342	0.28803	0.361994	0.31536	0.32692	0.284117	0.19679	0.28803	0.274061	0.249028	0.293565	0.346447	0.259686	0.215687	0.232962	0.358081	0.14955	0.28803	0.223514	0.335271	0.19679	0.316375	0.293611	0.312763	0.325823	0.308547	0.221201	0.24241	0.207394	0.204618	0.24241	0.178105	0.35621	0.306926	0.293587	0.297631	0.297478	0.284117	0.303013	0.223514	0.260254	0.365973	0.367529
LMQS	0.22692	0.30335	0.285244	0.199306	0.317994	0.197631	0.207394	0.193587	0.350491	0.378586	0.33401	0.250491	0.27978	0.340728	0.249028	0.283176	0.27978	0.259128	0.27978	0.293587	0.317157	0.37978	0.270017	0.274061	0.187868	0.20335	0.285499	0.00976311	0.375526	0.326208	0.309069	0.20335	0.194346	0.30335	0.220462	0.260254	0.289543	0.214546	0.303711	0.22692	0.185979	0.169963	0.217157	0.217157	0.264298	0.207394	0.174147	0.234745	0.317157
LYH	0.293587	0.260254	0.190163	0.20335	0.201287	0.236684	0.240728	0.30335	0.207394	0.2459	0.259128	0.250491	0.27978	0.221201	0.249028	0.299764	0.217157	0.259128	0.240728	0.27978	0.27978	0.342403	0.187868	0.283824	0.187868	0.275736	0.228595	0.230964	0.283176	0.241286	0.270017	0.25621	0.200262	0.183824	0.279328	0.197631	0.230964	0.183824	0.244845	0.350491	0.254945	0.153947	0.313113	0.232639	0.193587	0.336684	0.328094	0.283511	0.283824
LYZBQS	0.284117	0.251858	0.183824	0.229049	0.214546	0.2196	0.232962	0.293565	0.2196	0.262982	0.250491	0.26522	0.261307	0.236876	0.264298	0.299527	0.229049	0.307394	0.232962	0.293565	0.289651	0.331357	0.181808	0.293565	0.223514	0.257393	0.221221	0.232962	0.332277	0.243129	0.261307	0.303013	0.183824	0.177894	0.289543	0.191256	0.24241	0.193587	0.236684	0.339184	0.265973	0.205719	0.321909	0.225135	0.206239	0.344719	0.350491	0.274061	0.316375
MC15	0.236684	0.217157	0.194346	0.174061	0.289304	0.144772	0.217157	0.207394	0.289543	0.316224	0.259128	0.283824	0.27978	0.313113	0.269228	0.243129	0.17978	0.238929	0.217157	0.260254	0.311438	0.274061	0.244772	0.293587	0.22692	0.283824	0.154535	0.289543	0.345939	0.230438	0.230964	0.413113	0.279328	0.30335	0.293611	0.207394	0.146447	0.180063	0.338194	0.307394	0.263312	0.240662	0.317157	0.244772	0.236684	0.264298	0.328094	0.238929	0.35621
MC16	0.247945	0.261307	0.240728	0.155084	0.386959	0.261307	0.164532	0.206239	0.371443	0.389434	0.313113	0.339184	0.211773	0.386425	0.32692	0.214546	0.270755	0.289543	0.24241	0.238497	0.269134	0.31084	0.158998	0.200704	0.232962	0.28803	0.2196	0.210152	0.348293	0.329351	0.367529	0.363615	0.221201	0.361994	0.20335	0.214066	0.270755	0.221201	0.360254	0.259686	0.254535	0.213113	0.229049	0.24241	0.293565	0.00944817	0.197631	0.317157	0.293565
MC87-1	0.20335	0.183824	0.224645	0.193587	0.365065	0.222876	0.193587	0.283824	0.340728	0.515886	0.287695	0.25621	0.236684	0.250491	0.244845	0.232669	0.260254	0.210362	0.154535	0.213113	0.35621	0.307394	0.154535	0.178105	0.283824	0.222876	0.174061	0.252166	0.272716	0.182553	0.30335	0.250491	0.228829	0.217157	0.200262	0.230964	0.313113	0.214546	0.34411	0.287868	0.214546	0.283511	0.264298	0.250491	0.261929	0.221201	0.238929	0.293611	0.242403
MC87-10	0.289543	0.154535	0.234745	0.270017	0.293611	0.246447	0.20335	0.217157	0.293587	0.309005	0.287695	0.213113	0.20335	0.370017	0.200262	0.16124	0.222876	0.238929	0.250491	0.230964	0.299306	0.144772	0.232639	0.170017	0.242403	0.146447	0.25621	0.236684	0.325018	0.171705	0.246447	0.307394	0.14558	0.246447	0.269228	0.164298	0.22692	0.190163	0.348293	0.20335	0.131297	0.297794	0.160254	0.221201	0.260254	0.270017	0.204446	0.249028	0.240728
MC87-11	0.293565	0.266841	0.20335	0.257393	0.293611	0.261307	0.229049	0.238497	0.274668	0.35689	0.340728	0.223514	0.181808	0.214066	0.221201	0.234745	0.251858	0.307394	0.280203	0.246324	0.280203	0.303013	0.177894	0.321909	0.168446	0.24241	0.168446	0.280203	0.263312	0.253589	0.303013	0.269134	0.22692	0.2196	0.25621	0.225135	0.284117	0.189543	0.397631	0.284117	0.211438	0.283824	0.274668	0.158998	0.229049	0.303013	0.250491	0.254535	0.236876
MC87-8	0.221201	0.270017	0.269228	0.330964	0.350272	0.254535	0.264298	0.283824	0.40335	0.442874	0.293611	0.287868	0.313113	0.360254	0.307894	0.249257	0.270017	0.316261	0.283824	0.287868	0.336684	0.374061	0.370017	0.346447	0.295262	0.283824	0.32692	0.22692	0.310225	0.278323	0.274061	0.350491	0.348293	0.407394	0.322876	0.27978	0.283824	0.313811	0.338194	0.207394	0.224645	0.328094	0.236684	0.30335	0.346447	0.365973	0.214546	0.303711	0.311438
MY1	0.164298	0.213113	0.149764	0.183824	0.272716	0.236684	0.130964	0.230964	0.274061	0.327489	0.238929	0.264298	0.22692	0.30335	0.249028	0.207415	0.207394	0.218729	0.207394	0.217157	0.283824	0.201675	0.187868	0.183824	0.289543	0.211438	0.135008	0.25621	0.314558	0.215097	0.287868	0.336684	0.159863	0.264298	0.358393	0.0976311	0.164298	0.190163	0.415526	0.225245	0.222913	0.293611	0.230964	0.283824	0.250491	0.230964	0.279328	0.201675	0.264298
MZA	0.240728	0.293587	0.254945	0.197631	0.375526	0.207394	0.197631	0.293587	0.350491	0.372232	0.200262	0.207394	0.265973	0.240728	0.224645	0.310225	0.236684	0.332277	0.217157	0.230964	0.207394	0.317157	0.144772	0.274061	0.221201	0.213113	0.20335	0.183824	0.329351	0.267475	0.27978	0.254535	0.224645	0.27978	0.224645	0.207394	0.270017	0.249028	0.299527	0.244772	0.190163	0.244845	0.260254	0.174061	0.265973	0.217157	0.243112	0.269228	0.313113
NianZhiCH	0.250491	0.283824	0.190163	0.254535	0.31889	0.297631	0.283824	0.307394	0.274061	0.167212	0.358393	0.244772	0.222876	0.283824	0.243112	0.268383	0.311438	0.397059	0.313113	0.265973	0.264298	0.317157	0.193587	0.264298	0.130964	0.313113	0.289543	0.264298	0.385986	0.389434	0.322876	0.330964	0.228829	0.289543	0.269228	0.20335	0.264298	0.228829	0.313811	0.297631	0.269228	0.244845	0.297631	0.250491	0.244772	0.197631	0.249028	0.307894	0.370017
NiuZhiCH	0.274668	0.261307	0.174061	0.2196	0.224645	0.210152	0.223514	0.303013	0.229049	0.27383	0.22692	0.255772	0.270755	0.246324	0.274061	0.309627	0.2196	0.297631	0.223514	0.303013	0.280203	0.321909	0.17236	0.303013	0.232962	0.247945	0.211773	0.223514	0.342377	0.217875	0.251858	0.312461	0.193587	0.187342	0.299306	0.181808	0.232962	0.20335	0.22692	0.329736	0.275736	0.215482	0.331357	0.234583	0.215687	0.354167	0.360254	0.283824	0.325823
QSNZ	0.232962	0.187342	0.260254	0.255772	0.269228	0.257393	0.297478	0.261307	0.251858	0.337056	0.340728	0.206239	0.280203	0.223514	0.20335	0.196079	0.24241	0.22692	0.251858	0.280203	0.367529	0.19679	0.251858	0.17236	0.191256	0.276289	0.325823	0.2196	0.13548	0.253589	0.247945	0.238497	0.260254	0.19679	0.217157	0.261307	0.325823	0.250491	0.293587	0.274668	0.150491	0.240728	0.168446	0.206239	0.206239	0.274668	0.230964	0.187868	0.160619
QZ12	0.274668	0.223514	0.213113	0.187342	0.32391	0.191256	0.223514	0.270755	0.344719	0.457154	0.322876	0.301392	0.316375	0.361994	0.268342	0.259128	0.173981	0.183824	0.261307	0.232962	0.481578	0.329736	0.293565	0.284117	0.187342	0.306926	0.303013	0.223514	0.297794	0.247462	0.321909	0.320288	0.264298	0.251858	0.283824	0.238497	0.257393	0.150491	0.346447	0.329736	0.213113	0.213113	0.261307	0.223514	0.325823	0.26522	0.291912	0.22692	0.255772
QZ2	0.339184	0.266841	0.20335	0.173981	0.368493	0.24241	0.24241	0.31084	0.344719	0.367738	0.336684	0.339184	0.316375	0.399787	0.307394	0.299527	0.173981	0.160254	0.317996	0.251858	0.384804	0.348633	0.293565	0.308547	0.187342	0.358081	0.31084	0.280203	0.200262	0.217875	0.380891	0.403701	0.25621	0.367529	0.207394	0.276289	0.321909	0.12692	0.389543	0.335271	0.187868	0.209069	0.19679	0.185721	0.325823	0.270755	0.250491	0.307394	0.24241
QZ20	0.238497	0.238497	0.189543	0.210152	0.283511	0.238497	0.206239	0.215687	0.284117	0.326208	0.283824	0.238497	0.299099	0.312461	0.236684	0.250761	0.24241	0.207394	0.335271	0.19679	0.303013	0.229049	0.232962	0.255772	0.223514	0.321909	0.234583	0.2196	0.244845	0.289304	0.234583	0.270755	0.183824	0.280203	0.289543	0.210152	0.229049	0.22692	0.35621	0.223514	0.183824	0.164298	0.122826	0.225135	0.316375	0.28803	0.217157	0.235008	0.238497
QZ27	0.155084	0.211773	0.27978	0.247945	0.342377	0.367529	0.257393	0.280203	0.329736	0.367738	0.330964	0.289651	0.280203	0.312461	0.289543	0.249028	0.325823	0.197631	0.284117	0.320288	0.308547	0.247945	0.251858	0.177894	0.306926	0.251858	0.24241	0.270755	0.254945	0.289304	0.293565	0.2196	0.289543	0.301392	0.322876	0.234583	0.274668	0.293587	0.446447	0.261307	0.178105	0.274061	0.2196	0.399787	0.270755	0.306926	0.22692	0.221201	0.155084
QZ6	0.206179	0.259128	0.240662	0.250761	0.278323	0.35421	0.196079	0.289428	0.293611	0.375736	0.27451	0.285244	0.289428	0.190163	0.27451	0.337056	0.275144	0.295431	0.15568	0.244845	0.210362	0.34411	0.293611	0.283511	0.210362	0.279328	0.299527	0.230562	0.256627	0.348087	0.275144	0.171696	0.278843	0.249028	0.278843	0.249028	0.309627	0.182161	0.171696	0.372676	0.26405	0.16578	0.289428	0.309627	0.230562	0.283511	0.329351	0.244924	0.259128
QZ8	0.283824	0.213113	0.244845	0.260254	0.394652	0.260254	0.250491	0.22692	0.368342	0.359352	0.307894	0.217157	0.25621	0.364298	0.214546	0.192621	0.317157	0.283511	0.360254	0.230964	0.250491	0.260254	0.201675	0.211438	0.225245	0.250491	0.22692	0.22692	0.287509	0.256627	0.27978	0.340728	0.228829	0.374061	0.190163	0.217157	0.250491	0.253212	0.447558	0.0821489	0.139664	0.317994	0.140728	0.22692	0.332639	0.201675	0.0706984	0.352477	0.297631
QZ9	0.160619	0.136188	0.193587	0.247945	0.299527	0.316375	0.192877	0.170067	0.270755	0.330701	0.250491	0.284117	0.261307	0.191256	0.274061	0.269228	0.293565	0.346447	0.2196	0.140101	0.284117	0.247945	0.2196	0.164532	0.223514	0.316375	0.229049	0.284117	0.238929	0.30843	0.336892	0.270755	0.183824	0.293565	0.299306	0.164532	0.234583	0.246447	0.274061	0.229049	0.236684	0.340728	0.2196	0.284117	0.225135	0.24241	0.201675	0.260254	0.251858
SCH	0.2196	0.187342	0.164298	0.164532	0.415526	0.284117	0.136188	0.204618	0.375356	0.404775	0.274061	0.303013	0.177894	0.371443	0.289543	0.230562	0.28803	0.244772	0.284117	0.229049	0.284117	0.236876	0.130653	0.191256	0.261307	0.232962	0.12674	0.289651	0.372676	0.201287	0.269134	0.361994	0.193587	0.339184	0.207394	0.158998	0.17236	0.183824	0.470017	0.217979	0.217157	0.322876	0.270755	0.297478	0.335271	0.19679	0.217157	0.354535	0.270755
SCWG	0.242403	0.217157	0.190163	0.232639	0.4217	0.17978	0.25621	0.346447	0.417157	0.517864	0.259128	0.299306	0.283824	0.35621	0.309627	0.278843	0.274061	0.265045	0.30335	0.183824	0.364298	0.335008	0.20335	0.260254	0.30335	0.321201	0.287868	0.313113	0.222208	0.187046	0.27978	0.42692	0.303711	0.399306	0.224645	0.207394	0.293587	0.260254	0.397059	0.27978	0.269228	0.32391	0.236684	0.225245	0.436684	0.293587	0.224645	0.372676	0.307394
WCWG	0.136684	0.00976311	0.15568	0.236684	0.310225	0.20335	0.189543	0.170017	0.299306	0.354686	0.289428	0.270017	0.174061	0.283824	0.259128	0.16124	0.193587	0.269228	0.140728	0.183824	0.317157	0.174061	0.213113	0.130964	0.222876	0.20335	0.213113	0.289543	0.243129	0.165351	0.252166	0.35621	0.190163	0.242403	0.234745	0.111438	0.20335	0.190163	0.283511	0.236684	0.240662	0.348293	0.230964	0.250491	0.164298	0.236684	0.238929	0.193587	0.25621
XHH	0.32391	0.283511	0.350272	0.402976	0.0216958	0.338194	0.407159	0.287695	0.0302993	0.304959	0.348293	0.378593	0.269228	0.180063	0.381653	0.330701	0.303711	0.390319	0.224645	0.386959	0.372676	0.317994	0.36676	0.312078	0.293611	0.283511	0.303711	0.362577	0.326208	0.309625	0.317994	0.372676	0.293611	0.253212	0.46608	0.273411	0.352477	0.283176	0.232669	0.411342	0.329351	0.325018	0.372676	0.317994	0.13548	0.397059	0.379859	0.257922	0.293611
XMXG	0.261307	0.306926	0.336684	0.354167	0.210362	0.403701	0.358081	0.348633	0.19679	0.389434	0.236684	0.274668	0.35646	0.00944817	0.274061	0.392876	0.386425	0.450491	0.274668	0.316375	0.280203	0.340806	0.320288	0.297478	0.259686	0.390339	0.316375	0.358081	0.243112	0.426033	0.289651	0.274668	0.350491	0.270755	0.370017	0.284117	0.367529	0.350491	0.20335	0.348633	0.336684	0.317157	0.371443	0.306926	0.215687	0.399787	0.364298	0.289543	0.280203
XMXGJX	0.303711	0.204446	0.268383	0.34411	0.400282	0.312078	0.32391	0.328094	0.382776	0.187046	0.427828	0.263312	0.19853	0.386959	0.283176	0.230438	0.269228	0.333684	0.352477	0.391143	0.36676	0.238929	0.293611	0.259128	0.254945	0.202713	0.287695	0.338194	0.406907	0.259898	0.372676	0.441642	0.257922	0.303711	0.371193	0.224645	0.283511	0.339811	0.476541	0.269228	0.268383	0.453082	0.293611	0.35666	0.238929	0.417259	0.278843	0.289304	0.332277
YC8005	0.329736	0.251858	0.20335	0.280203	0.435725	0.335271	0.26522	0.320288	0.42651	0.361384	0.260254	0.329736	0.339184	0.293565	0.330964	0.372676	0.339184	0.430964	0.413149	0.320288	0.26522	0.314754	0.297478	0.371443	0.261307	0.42651	0.255772	0.354167	0.397059	0.358938	0.255772	0.458769	0.274061	0.320288	0.254535	0.24241	0.255772	0.30335	0.350491	0.236876	0.354535	0.35621	0.348633	0.278582	0.348633	0.384804	0.340728	0.378105	0.439872
YCMQ1	0.215687	0.266841	0.170017	0.232962	0.269228	0.247945	0.247945	0.335271	0.24241	0.383079	0.22692	0.19679	0.303013	0.257393	0.213113	0.34411	0.238497	0.260254	0.215687	0.168446	0.280203	0.297478	0.19679	0.303013	0.206239	0.269134	0.251858	0.247945	0.293611	0.182161	0.321909	0.339184	0.22692	0.251858	0.232639	0.173981	0.284117	0.170017	0.270017	0.297478	0.274061	0.217157	0.285738	0.145636	0.280203	0.316375	0.317157	0.250491	0.28803
ZMQS	0.264298	0.27978	0.287695	0.283824	0.329351	0.244772	0.244772	0.293587	0.336684	0.293664	0.297794	0.417157	0.270017	0.37978	0.441642	0.253589	0.140728	0.307894	0.221201	0.346447	0.330964	0.364298	0.291912	0.350491	0.17978	0.340728	0.344772	0.289543	0.234745	0.267475	0.282149	0.40335	0.338194	0.340728	0.348293	0.183824	0.240728	0.259128	0.382776	0.354535	0.224645	0.279328	0.32692	0.307394	0.199306	0.30335	0.313811	0.238929	0.30335
ZYQS	0.270017	0.250491	0.263312	0.240728	0.31889	0.317157	0.30335	0.364298	0.340728	0.266497	0.32391	0.278105	0.297631	0.340728	0.297794	0.211748	0.283824	0.297631	0.344772	0.336684	0.370017	0.297631	0.264298	0.174061	0.240728	0.307394	0.350491	0.270017	0.289304	0.257922	0.370017	0.413113	0.273411	0.383824	0.293611	0.187868	0.278105	0.338194	0.425626	0.240728	0.249028	0.317994	0.270017	0.274061	0.274061	0.307394	0.175879	0.332277	0.27978
[truncated: 56 more columns]
